# Supplementary material for: Bridging evidence and practice: multi-method evaluation of implementation fidelity of a multilevel hypertension intervention in a federally qualified health center
Source: Front Health Serv. 2026 Jul 17;6:1856884. doi: 10.3389/frhs.2026.1856884 (PMC13423898; doi:10.3389/frhs.2026.1856884)
Supplement: Supplementary file 1 [file Table1.xlsx]

## Sheet: FRAME tracking
		PROCESS									RATIONALE
	Describe the adaptation/modification	When?	Planned?	Who decided?	Ultimate decision	What modified?	Context mod?	Level of delivery?	Content mod?	Fidelity consistent?	Goal of mod?	Sociopolitical	Org/Setting	Provider	Recipient	Additional notes/explanation as needed
1	Creation of asychronous virtual training models	Pre-implementation/planning/pilot	Planned/Proactive adaption	Administrator(s)	X	Training and Evaluation		Organization		Fidelity Consistent/Core elements or functions preserved	Increase reach or engagement		Time constraints
				ALTA research team
				if other, describe here:	^ mark only one ^		if applicable, specify here:								if other, describe here:
2	Addition of a Digital Device Checklist to screen patients for enrollment in ALTA	Implementation	Planned/Reactive adaption	Tx team	X	Content		Target Intervention Group	Tailoring/tweaking/refining	Fidelity Consistent/Core elements or functions preserved	Increase reach or engagement	Historical Content			Literacy and education level
				if other, describe here:	^ mark only one ^		if applicable, specify here:								if other, describe here:
3	CHWs to enroll patients in MyChart instead of front desk staff	Implementation	Planned/Reactive adaption	Administrator(s)		Context	Personnel	Organization		Fidelity Consistent/Core elements or functions preserved	Increase reach or engagement		Time constraints		Literacy and education level
				Tx team
				if other, describe here:	^ mark only one ^		if applicable, specify here:								if other, describe here:
4	Feedback-driven revisions to EPIC build (e.g., SmartSet) to simplify enrollment and declination into ALTA	Implementation	Planned/Proactive adaption	Practitioner/Facilitator		Content		Organization		Fidelity Consistent/Core elements or functions preserved	Improve feasibility		Time constraints
				if other, describe here:	^ mark only one ^		if applicable, specify here:								if other, describe here:
5	Use of workstation on wheels for real time documentation of blood pressure	Implementation	Unplanned/Reactive modification	Administrator(s)		Implementation and scale-up activities		Clinic/unit level		Fidelity Consistent/Core elements or functions preserved	Improve feasibility		Available resources (funds, staffing, technology, space)
				if other, describe here:	^ mark only one ^		if applicable, specify here:								if other, describe here:
6	Changing the ALTA adherence screener from 5 item to 2 items	Implementation	Planned/Reactive adaption	Practitioner/Facilitator		Content		Organization		Fidelity Consistent/Core elements or functions preserved	Improve feasibility		Time constraints
				if other, describe here:	^ mark only one ^		if applicable, specify here:								if other, describe here:
9
				if other, describe here:	^ mark only one ^		if applicable, specify here:								if other, describe here:
10
				if other, describe here:	^ mark only one ^		if applicable, specify here:								if other, describe here:
11
				if other, describe here:	^ mark only one ^		if applicable, specify here:								if other, describe here:
12
				if other, describe here:	^ mark only one ^		if applicable, specify here:								if other, describe here:
13
				if other, describe here:	^ mark only one ^		if applicable, specify here:								if other, describe here:
14
				if other, describe here:	^ mark only one ^		if applicable, specify here:								if other, describe here:
15
				if other, describe here:	^ mark only one ^		if applicable, specify here:								if other, describe here:
